# Supplementary material for: Precise Position Control of Holonomic Inchworm Robot Using Four Optical Encoders
Source: Micromachines (Basel). 2023 Feb 2;14(2):375. doi: 10.3390/mi14020375 (PMC9967612; doi:10.3390/mi14020375)
Supplement: Supplementary file 1 [file micromachines-14-00375-s001.zip]

Archive with 2 entries (2 files):
- Supplementary Materials-Table S1 and Figure S1.pdf
- Supplementary Materials-Video S1 3DOF motion of holonomic inchworm robot.mp4
